# Supplementary material for: Unexpected Diversity and Photoperiod Dependence of the Zebrafish Melanopsin System
Source: PLoS One. 2011 Sep 22;6(9):e25111. doi: 10.1371/journal.pone.0025111 (PMC3178608; doi:10.1371/journal.pone.0025111)
Supplement: Table S1 — (XLS) [file pone.0025111.s003.xls]

## Sheet: Sheet1
Supplemental Table 1
Gene name	Forward primer	Reverse primer	Enzyme to linearize	RNA polymerase	Accession number (Ensembl)
opn4a	5’-ACCTGGCCATCACAGATTTC-3’	5’-GGAGGACAGTCGAGATTTGC-3’	EcoRV	Sp6	ENSDARG00000022098
opn4b	5’-CTGGTGGTCTATGTATTCTGCCG-3’	5’-TTCACACGCAAGATGGGACG-3’	XhoI	Sp6	ENSDARG00000053929
opn4.1	5’- AGAGCCGGAGTTTGAGAACA-3’	5’-GATGAGACCTGGCGACTAGC-3’	EcoRV	Sp6	ENSDARG00000007553
opn4xa	5’-ATCATGAACCTGGCGGTTAG-3’	5’-GGGGTTGTAGATGGCTGATG-3’	BamHI	T7	ENSDARG00000075396
opn4xb	5’-GCACATGGGACTATGTGACG-3’	5’AAGGAAGACTCGCTGTTGGA -3’	EcoRV	Sp6	ENSDARG00000051908
